# Supplementary material for: ﻿Oxytropis jamsranii (Fabaceae, Papilionoideae, Astragaleae), a new species of section Xerobia from Mongolia
Source: PhytoKeys. 2025 Nov 4;265:257–66. doi: 10.3897/phytokeys.265.172785 (PMC12606071; doi:10.3897/phytokeys.265.172785)
Supplement: XML Treatment for Oxytropis jamsranii [file phytokeys.265.172785-treatment1.xml]

<!DOCTYPE tp:taxon-treatment
  PUBLIC "-//TaxonX//DTD Taxonomic Treatment Publishing DTD v0 20100105//EN" "tax-treatment-NSO.dtd">
<tp:taxon-treatment xmlns:tp="http://www.plazi.org/taxpub"><tp:treatment-meta><kwd-group><label>Taxon classification</label><kwd>
                <named-content content-type="kingdom">Plantae</named-content>
              </kwd><kwd>
                <named-content content-type="order">Fabales</named-content>
              </kwd><kwd>
                <named-content content-type="family">Fabaceae</named-content>
              </kwd></kwd-group><mixed-citation publication-type="journal"><person-group><name><surname>Baasanmunkh</surname><given-names>Shukherdorj</given-names></name><name><surname>Munkhtulga</surname><given-names>Dariganga</given-names></name><name><surname>Oyuntsetseg</surname><given-names>Batlai</given-names></name><name><surname>Jeong</surname><given-names>Keum Seon</given-names></name><name><surname>Choi</surname><given-names>Hyeok Jae</given-names></name></person-group><article-title>﻿<italic><tp:taxon-name><tp:taxon-name-part taxon-name-part-type="genus" reg="Oxytropis">Oxytropis</tp:taxon-name-part> <tp:taxon-name-part taxon-name-part-type="species" reg="jamsranii">jamsranii</tp:taxon-name-part></tp:taxon-name></italic> (<tp:taxon-name><tp:taxon-name-part taxon-name-part-type="family">Fabaceae</tp:taxon-name-part></tp:taxon-name>, <tp:taxon-name><tp:taxon-name-part taxon-name-part-type="subfamily">Papilionoideae</tp:taxon-name-part></tp:taxon-name>, Astragaleae), a new species of section <tp:taxon-name><tp:taxon-name-part taxon-name-part-type="genus" reg="Oxytropis"/><tp:taxon-name-part taxon-name-part-type="section" reg="Xerobia">Xerobia</tp:taxon-name-part></tp:taxon-name> from Mongolia</article-title><source>PhytoKeys</source><day>04</day><month>11</month><year>2025</year><volume>265</volume><fpage>257</fpage><lpage>266</lpage><pub-id pub-id-type="doi">10.3897/phytokeys.265.172785</pub-id></mixed-citation></tp:treatment-meta><tp:nomenclature><label>﻿</label><tp:taxon-name><object-id xmlns:xlink="http://www.w3.org/1999/xlink" content-type="arpha" xlink:type="simple">702F7ED0-2AFA-5B08-B3A0-23DAF77E4922</object-id>
              <tp:taxon-name-part taxon-name-part-type="genus" reg="Oxytropis">Oxytropis</tp:taxon-name-part>
              <tp:taxon-name-part taxon-name-part-type="species" reg="jamsranii">jamsranii</tp:taxon-name-part>
              <object-id xmlns:xlink="http://www.w3.org/1999/xlink" content-type="ipni" xlink:type="simple">urn:lsid:ipni.org:names:77371484-1</object-id>
            </tp:taxon-name><tp:taxon-authority>Munkht. &amp; Baasanm.</tp:taxon-authority><tp:taxon-status xmlns:xlink="http://www.w3.org/1999/xlink" xlink:type="simple">sp. nov.</tp:taxon-status><xref ref-type="fig" rid="F1">Fig. 1</xref></tp:nomenclature><tp:treatment-sec sec-type="diagnosis" id="SECID0ERNAC"><title>Diagnosis.</title><p><italic><tp:taxon-name><tp:taxon-name-part taxon-name-part-type="genus" reg="Oxytropis">Oxytropis</tp:taxon-name-part> <tp:taxon-name-part taxon-name-part-type="species" reg="jamsranii">jamsranii</tp:taxon-name-part></tp:taxon-name></italic> is morphologically most similar to <italic><tp:taxon-name><tp:taxon-name-part taxon-name-part-type="genus" reg="Oxytropis">O.</tp:taxon-name-part> <tp:taxon-name-part taxon-name-part-type="species" reg="leptophylla">leptophylla</tp:taxon-name-part></tp:taxon-name></italic> and <italic><tp:taxon-name><tp:taxon-name-part taxon-name-part-type="genus" reg="Oxytropis">O.</tp:taxon-name-part> <tp:taxon-name-part taxon-name-part-type="species" reg="sobolevskajae">sobolevskajae</tp:taxon-name-part></tp:taxon-name></italic> within section <tp:taxon-name><tp:taxon-name-part taxon-name-part-type="genus" reg="Oxytropis"/><tp:taxon-name-part taxon-name-part-type="section" reg="Xerobia">Xerobia</tp:taxon-name-part></tp:taxon-name>, but differs in having 3-foliolate leaves with lanceolate, short-cuspidate leaflets 10–15 mm long [vs. <italic><tp:taxon-name><tp:taxon-name-part taxon-name-part-type="genus" reg="Oxytropis">O.</tp:taxon-name-part> <tp:taxon-name-part taxon-name-part-type="species" reg="leptophylla">leptophylla</tp:taxon-name-part></tp:taxon-name></italic>, 4–6 pairs, linear, obtuse or acute, 5–10 (20) mm; vs. <italic><tp:taxon-name><tp:taxon-name-part taxon-name-part-type="genus" reg="Oxytropis">O.</tp:taxon-name-part> <tp:taxon-name-part taxon-name-part-type="species" reg="sobolevskajae">sobolevskajae</tp:taxon-name-part></tp:taxon-name></italic>, 2–3 pairs, linear or linear-oblong, slightly acute, 10–35 mm long]; calyx 12–14 mm long, with dense, long white trichomes (vs. <italic><tp:taxon-name><tp:taxon-name-part taxon-name-part-type="genus" reg="Oxytropis">O.</tp:taxon-name-part> <tp:taxon-name-part taxon-name-part-type="species" reg="leptophylla">leptophylla</tp:taxon-name-part></tp:taxon-name></italic>, 8–11 mm long, with soft distant white, with some black hairs; vs. <italic><tp:taxon-name><tp:taxon-name-part taxon-name-part-type="genus" reg="Oxytropis">O.</tp:taxon-name-part> <tp:taxon-name-part taxon-name-part-type="species" reg="sobolevskajae">sobolevskajae</tp:taxon-name-part></tp:taxon-name></italic>, 11–13 mm long, with black, appressed, sinuous hairs and more sparse, long, white, squarrose, slightly curved hairs) (Table <xref ref-type="table" rid="T1">1</xref>).</p><fig id="F1" position="float" orientation="portrait"><object-id xmlns:xlink="http://www.w3.org/1999/xlink" content-type="doi" xlink:type="simple">10.3897/phytokeys.265.172785.figure1</object-id><object-id xmlns:xlink="http://www.w3.org/1999/xlink" content-type="arpha" xlink:type="simple">6FB5C649-DD66-5FCE-BEB7-76E4E444168E</object-id><label>Figure 1.</label><caption><p><italic><tp:taxon-name><tp:taxon-name-part taxon-name-part-type="genus" reg="Oxytropis">Oxytropis</tp:taxon-name-part> <tp:taxon-name-part taxon-name-part-type="species" reg="jamsranii">jamsranii</tp:taxon-name-part></tp:taxon-name></italic> Munkht. &amp; Baasanm., sp. nov. A. General habits; B. Flower; C. Standard; D. Wings; E. Keel; F. Pistil; G. Stamens; H. Pods; I. Pod valve; J. Leaves; K. Leaf, adaxial view; L. Leaf, abaxial view (photo credits: D. Munkhtulga).</p></caption><graphic xmlns:xlink="http://www.w3.org/1999/xlink" xlink:href="phytokeys-265-257_article-172785__-g001.jpg" position="float" orientation="portrait" xlink:type="simple" id="oo_1457736.jpg"><uri content-type="original_file" xlink:type="simple">https://binary.pensoft.net/fig/1457736</uri></graphic></fig><table-wrap id="T1" position="float" orientation="portrait"><label>Table 1.</label><caption><p>Morphological comparisons of three <tp:taxon-name><tp:taxon-name-part taxon-name-part-type="genus" reg="Oxytropis">Oxytropis</tp:taxon-name-part></tp:taxon-name> species in section <tp:taxon-name><tp:taxon-name-part taxon-name-part-type="genus" reg="Oxytropis"/><tp:taxon-name-part taxon-name-part-type="section" reg="Xerobia">Xerobia</tp:taxon-name-part></tp:taxon-name> in Mongolia.</p></caption><table id="TID0EF3AE" rules="all"><tbody><tr><th rowspan="1" colspan="1">Characteristics</th><th rowspan="1" colspan="1">
                      <tp:taxon-name><tp:taxon-name-part taxon-name-part-type="genus" reg="Oxytropis">O.</tp:taxon-name-part> <tp:taxon-name-part taxon-name-part-type="species" reg="jamsranii">jamsranii</tp:taxon-name-part></tp:taxon-name>
                    </th><th rowspan="1" colspan="1">
                      <tp:taxon-name><tp:taxon-name-part taxon-name-part-type="genus" reg="Oxytropis">O.</tp:taxon-name-part> <tp:taxon-name-part taxon-name-part-type="species" reg="leptophylla">leptophylla</tp:taxon-name-part></tp:taxon-name>
                    </th><th rowspan="1" colspan="1">
                      <tp:taxon-name><tp:taxon-name-part taxon-name-part-type="genus" reg="Oxytropis">O.</tp:taxon-name-part> <tp:taxon-name-part taxon-name-part-type="species" reg="sobolevskajae">sobolevskajae</tp:taxon-name-part></tp:taxon-name>
                    </th></tr><tr><td rowspan="1" colspan="1">Plants</td><td rowspan="1" colspan="1">subglabrous</td><td rowspan="1" colspan="1">almost glabrous</td><td rowspan="1" colspan="1">white pubescence</td></tr><tr><td rowspan="1" colspan="1">Raceme</td><td rowspan="1" colspan="1">1–2-flowered</td><td rowspan="1" colspan="1">2–5-flowered</td><td rowspan="1" colspan="1">1–2-flowered</td></tr><tr><td rowspan="1" colspan="1">Leaves</td><td rowspan="1" colspan="1">2–3 cm long, glabrous or diffuse sparsely-haired; leaflets 3</td><td rowspan="1" colspan="1">1–2 cm or 7–10 cm long, glabrous; leaflets 4–6 pairs</td><td rowspan="1" colspan="1">1.5–6.5 cm long, densely covered with appressed, slightly squarrose hairs; leaflets 2–3-paired</td></tr><tr><td rowspan="1" colspan="1">Corolla</td><td rowspan="1" colspan="1">purple-bluish-purple</td><td rowspan="1" colspan="1">raspberry-red pink</td><td rowspan="1" colspan="1">whitish-pink or light crimson</td></tr><tr><td rowspan="1" colspan="1">Pods</td><td rowspan="1" colspan="1">broad-ovate, 20–30 mm long</td><td rowspan="1" colspan="1">broad-ovate, 15–25 mm long</td><td rowspan="1" colspan="1">globose-ovate, 17–25 mm long</td></tr></tbody></table></table-wrap></tp:treatment-sec><tp:treatment-sec sec-type="material" id="SECID0EWFAE"><title>Type.</title><p><bold>Mongolia</bold> • Bayankhongor Province, Bogd Soum, <named-content xmlns:xlink="http://www.w3.org/1999/xlink" content-type="dwc:verbatimCoordinates" xlink:type="simple"><named-content content-type="geo-json" specific-use="{&#34;type&#34;:&#34;Point&#34;,&#34;coordinates&#34;:[100.373194,44.966500]}" id="NCID0EBGAE" xlink:type="simple">44°57'59.4"N, 100°22'23.5"E</named-content></named-content>, 2,960 m a.s.l., 07 July 2025, <italic>B. Oyuntsetseg</italic>, <italic>S. Baasanmunkh &amp; D. Munkhtulga MU06</italic> [Holotype UBU0039447! (Fig. <xref ref-type="fig" rid="F2">2</xref>)].</p><fig id="F2" position="float" orientation="portrait"><object-id xmlns:xlink="http://www.w3.org/1999/xlink" content-type="doi" xlink:type="simple">10.3897/phytokeys.265.172785.figure2</object-id><object-id xmlns:xlink="http://www.w3.org/1999/xlink" content-type="arpha" xlink:type="simple">7BDB37B5-95B6-50E6-884C-4AAE389A73B0</object-id><label>Figure 2.</label><caption><p>Holotype of <italic><tp:taxon-name><tp:taxon-name-part taxon-name-part-type="genus" reg="Oxytropis">Oxytropis</tp:taxon-name-part> <tp:taxon-name-part taxon-name-part-type="species" reg="jamsranii">jamsranii</tp:taxon-name-part></tp:taxon-name></italic> Munkht. &amp; Baasanm (UBU0039447).</p></caption><graphic xmlns:xlink="http://www.w3.org/1999/xlink" xlink:href="phytokeys-265-257_article-172785__-g002.jpg" position="float" orientation="portrait" xlink:type="simple" id="oo_1457737.jpg"><uri content-type="original_file" xlink:type="simple">https://binary.pensoft.net/fig/1457737</uri></graphic></fig></tp:treatment-sec><tp:treatment-sec sec-type="description" id="SECID0EGHAE"><title>Description.</title><p>Acaulous perennial herb, ca. 5 cm tall, forming small mats; with very short caudex branches; herbage grey-green, subglabrous. Stipules scarious, appressed-pilose, ciliate along margins. Leaves 2–3 cm long, slightly shorter than or equalling peduncles, petiole and rachis glabrous or sparsely appressed white long trichomes. Leaflets 3, lanceolate, short-cuspidate, 10–15 × 3–4 mm, glabrous, rarely appressed white-pilose on both surfaces. Racemes 1- or 2-flowered; peduncles appressed sparsely white-haired. Bracts linear, 2–3 × ca. 1.5 mm, greenish, leaf-like, densely sericeous-pubescent. Calyx membranous, grey-green to dark purple, tubular, 12–14 mm long, densely covered with long white trichomes; lobes acuminate, 2.5–3 mm. Corolla purple to bluish-purple; standard 20–22 mm long with broad-oval, undivided lamina; wings 16–18 mm long, shorter than standard, apex obliquely emarginated; keel 13–15 mm, with a beak ca. 2 mm at apex. Legume membranous, broadly ovate, inflated and cyst-like, 1-locular, 20–30 (including a 3–5 mm long beak) × 12–15 mm, with a ventral septum up to 2.5 mm broad, covered with white, squarrose, soft hairs.</p></tp:treatment-sec><tp:treatment-sec sec-type="distribution" id="SECID0ELHAE"><title>Distribution.</title><p>Endemic to Mongolia (Fig. <xref ref-type="fig" rid="F5">5</xref>).</p></tp:treatment-sec><tp:treatment-sec sec-type="habitat" id="SECID0EVHAE"><title>Habitat.</title><p>This species occurs in gravelly alpine areas and montane grasslands.</p></tp:treatment-sec><tp:treatment-sec sec-type="etymology" id="SECID0E1HAE"><title>Etymology.</title><p>The species is named in honour of Prof. Tseden Jamsran (Цэдэн Жамсран, born in 1935), a distinguished Mongolian botanist who made significant contributions to the study and documenation of the flora of Mongolia (such as Flora of the Gurvan Saikhan Mountains).</p></tp:treatment-sec><tp:treatment-sec><!--Section generated to contain objects referenced in tp:taxon-treatment.--><fig id="F5" position="float" orientation="portrait"><object-id xmlns:xlink="http://www.w3.org/1999/xlink" content-type="doi" xlink:type="simple">10.3897/phytokeys.265.172785.figure5</object-id><object-id xmlns:xlink="http://www.w3.org/1999/xlink" content-type="arpha" xlink:type="simple">6F01F98D-1072-506F-9F82-0B2A0441604C</object-id><label>Figure 5.</label><caption><p>Distribution map of three <italic><tp:taxon-name><tp:taxon-name-part taxon-name-part-type="genus" reg="Oxytropis">Oxytropis</tp:taxon-name-part></tp:taxon-name></italic> species in Mongolia. <italic><tp:taxon-name><tp:taxon-name-part taxon-name-part-type="genus" reg="Oxytropis">Oxytropis</tp:taxon-name-part> <tp:taxon-name-part taxon-name-part-type="species" reg="jamsranii">jamsranii</tp:taxon-name-part></tp:taxon-name></italic> (red stars), <italic><tp:taxon-name><tp:taxon-name-part taxon-name-part-type="genus" reg="Oxytropis">O.</tp:taxon-name-part> <tp:taxon-name-part taxon-name-part-type="species" reg="leptophylla">leptophylla</tp:taxon-name-part></tp:taxon-name></italic> (black triangle), <italic><tp:taxon-name><tp:taxon-name-part taxon-name-part-type="genus" reg="Oxytropis">O.</tp:taxon-name-part> <tp:taxon-name-part taxon-name-part-type="species" reg="sobolevskajae">sobolevskajae</tp:taxon-name-part></tp:taxon-name></italic> (pink circle).</p></caption><graphic xmlns:xlink="http://www.w3.org/1999/xlink" xlink:href="phytokeys-265-257_article-172785__-g005.jpg" position="float" orientation="portrait" xlink:type="simple" id="oo_1457740.jpg"><uri content-type="original_file" xlink:type="simple">https://binary.pensoft.net/fig/1457740</uri></graphic></fig></tp:treatment-sec></tp:taxon-treatment>
