# Supplementary material for: ﻿Oxytropis jamsranii (Fabaceae, Papilionoideae, Astragaleae), a new species of section Xerobia from Mongolia
Source: PhytoKeys. 2025 Nov 4;265:257–66. doi: 10.3897/phytokeys.265.172785 (PMC12606071; doi:10.3897/phytokeys.265.172785)
Supplement: XML Treatment for Oxytropis leptophylla [file phytokeys.265.172785-treatment2.xml]

<!DOCTYPE tp:taxon-treatment
  PUBLIC "-//TaxonX//DTD Taxonomic Treatment Publishing DTD v0 20100105//EN" "tax-treatment-NSO.dtd">
<tp:taxon-treatment xmlns:tp="http://www.plazi.org/taxpub"><tp:treatment-meta><kwd-group><label>Taxon classification</label><kwd>
                <named-content content-type="kingdom">Plantae</named-content>
              </kwd><kwd>
                <named-content content-type="order">Fabales</named-content>
              </kwd><kwd>
                <named-content content-type="family">Fabaceae</named-content>
              </kwd></kwd-group><mixed-citation publication-type="journal"><person-group><name><surname>Baasanmunkh</surname><given-names>Shukherdorj</given-names></name><name><surname>Munkhtulga</surname><given-names>Dariganga</given-names></name><name><surname>Oyuntsetseg</surname><given-names>Batlai</given-names></name><name><surname>Jeong</surname><given-names>Keum Seon</given-names></name><name><surname>Choi</surname><given-names>Hyeok Jae</given-names></name></person-group><article-title>﻿<italic><tp:taxon-name><tp:taxon-name-part taxon-name-part-type="genus" reg="Oxytropis">Oxytropis</tp:taxon-name-part> <tp:taxon-name-part taxon-name-part-type="species" reg="jamsranii">jamsranii</tp:taxon-name-part></tp:taxon-name></italic> (<tp:taxon-name><tp:taxon-name-part taxon-name-part-type="family">Fabaceae</tp:taxon-name-part></tp:taxon-name>, <tp:taxon-name><tp:taxon-name-part taxon-name-part-type="subfamily">Papilionoideae</tp:taxon-name-part></tp:taxon-name>, Astragaleae), a new species of section <tp:taxon-name><tp:taxon-name-part taxon-name-part-type="genus" reg="Oxytropis"/><tp:taxon-name-part taxon-name-part-type="section" reg="Xerobia">Xerobia</tp:taxon-name-part></tp:taxon-name> from Mongolia</article-title><source>PhytoKeys</source><day>04</day><month>11</month><year>2025</year><volume>265</volume><fpage>257</fpage><lpage>266</lpage><pub-id pub-id-type="doi">10.3897/phytokeys.265.172785</pub-id></mixed-citation></tp:treatment-meta><tp:nomenclature><label>﻿</label><tp:taxon-name><object-id xmlns:xlink="http://www.w3.org/1999/xlink" content-type="arpha" xlink:type="simple">3F61B928-3424-5FC8-B5B4-B61DC8B79FB1</object-id>
              <tp:taxon-name-part taxon-name-part-type="genus" reg="Oxytropis">Oxytropis</tp:taxon-name-part>
              <tp:taxon-name-part taxon-name-part-type="species" reg="leptophylla">leptophylla</tp:taxon-name-part>
            </tp:taxon-name><tp:taxon-authority>(Pall.) DC., Astragalogia 77 (ed. quarto), no. 12 (1802)</tp:taxon-authority><xref ref-type="fig" rid="F3">Fig. 3</xref></tp:nomenclature><tp:treatment-sec sec-type="diagnosis" id="SECID0EIJAE"><title>Diagnosis.</title><p>Morphologically, <italic><tp:taxon-name><tp:taxon-name-part taxon-name-part-type="genus" reg="Oxytropis">O.</tp:taxon-name-part> <tp:taxon-name-part taxon-name-part-type="species" reg="leptophylla">leptophylla</tp:taxon-name-part></tp:taxon-name></italic> is most similar to <italic><tp:taxon-name><tp:taxon-name-part taxon-name-part-type="genus" reg="Oxytropis">O.</tp:taxon-name-part> <tp:taxon-name-part taxon-name-part-type="species" reg="diversifolia">diversifolia</tp:taxon-name-part></tp:taxon-name></italic> E.Peter. but differs in having leaves 2–10 cm long, 9–13-foliolate (vs. leaves 3–5 cm long, 3-foliolate), racemes compact to rather lax, 2–5-flowered (vs. racemes 1–2-flowered).</p><fig id="F3" position="float" orientation="portrait"><object-id xmlns:xlink="http://www.w3.org/1999/xlink" content-type="doi" xlink:type="simple">10.3897/phytokeys.265.172785.figure3</object-id><object-id xmlns:xlink="http://www.w3.org/1999/xlink" content-type="arpha" xlink:type="simple">97DD57C2-31F5-5064-83D8-3BC226313AC7</object-id><label>Figure 3.</label><caption><p><italic><tp:taxon-name><tp:taxon-name-part taxon-name-part-type="genus" reg="Oxytropis">Oxytropis</tp:taxon-name-part> <tp:taxon-name-part taxon-name-part-type="species" reg="leptophylla">leptophylla</tp:taxon-name-part></tp:taxon-name></italic> in Mongolia. A. General habits; B. Raceme; C. Flower; D. Bract; E. Calyx; F. Standard; G. Wings; H. Keel; I. Pistil; J. Stamens; K. Pods; L. Leaves (photo credits: D. Munkhtulga).</p></caption><graphic xmlns:xlink="http://www.w3.org/1999/xlink" xlink:href="phytokeys-265-257_article-172785__-g003.jpg" position="float" orientation="portrait" xlink:type="simple" id="oo_1457738.jpg"><uri content-type="original_file" xlink:type="simple">https://binary.pensoft.net/fig/1457738</uri></graphic></fig></tp:treatment-sec><tp:treatment-sec sec-type="material" id="SECID0E3KAE"><title>Type.</title><p><bold>Russia</bold> • Eastern Siberia, Buryatia: “≡ <italic><tp:taxon-name><tp:taxon-name-part taxon-name-part-type="genus" reg="Astragalus">Astragalus</tp:taxon-name-part> <tp:taxon-name-part taxon-name-part-type="species" reg="leptophyllus">leptophyllus</tp:taxon-name-part></tp:taxon-name></italic> Pall. Itin. III. s. l., s.d. fl., fr., Herb. Pallas” [Lectotype BM000958890, designated by <xref ref-type="bibr" rid="B5">Byalt and Sytin (2022)</xref>; Syntype M0185403].</p></tp:treatment-sec><tp:treatment-sec sec-type="distribution" id="SECID0ETLAE"><title>Distribution.</title><p>China (north-central), Mongolia (east) and Russia (Krasnoyarsk, Chita, Tuva) (<xref ref-type="bibr" rid="B10">POWO 2025</xref>).</p></tp:treatment-sec><tp:treatment-sec sec-type="habitat" id="SECID0E4LAE"><title>Habitat.</title><p>This species occurs in sandy steppes and rocky steppe slopes.</p></tp:treatment-sec><tp:treatment-sec sec-type="material" id="SECID0ECMAE"><title>Additional specimens examined.</title><p>Mongolia • East Mongolia Region: Sukhbaatar Province, Erdenetsagaan Soum, Zotol-Khan Mountain, 14 June 1980, <italic>I. A. Gubanov 5669</italic> (MW0183848, MW0183848); • Khentii Province, Bayankhutag Soum, Zaan-Shiree Mountain, <named-content xmlns:xlink="http://www.w3.org/1999/xlink" content-type="dwc:verbatimCoordinates" xlink:type="simple"><named-content content-type="geo-json" specific-use="{&#34;type&#34;:&#34;Point&#34;,&#34;coordinates&#34;:[111.566389,47.245528]}" id="NCID0ENMAE" xlink:type="simple">47°14'43.9"N, 111°33'59.0"E</named-content></named-content>, 1,200 m a.s.l., 19 June 1987 <italic>V. I. Grubov</italic>, <italic>E. Ganbold</italic>, <italic>A. L. Budantsev</italic>, <italic>R. V. Kamelin &amp; Sh. Dariimaa 17</italic> (MW0183847); • Dornod Province, Khalkhgol Soum, Numrug River, <named-content xmlns:xlink="http://www.w3.org/1999/xlink" content-type="dwc:verbatimCoordinates" xlink:type="simple"><named-content content-type="geo-json" specific-use="{&#34;type&#34;:&#34;Point&#34;,&#34;coordinates&#34;:[119.500000,47.083333]}" id="NCID0E4MAE" xlink:type="simple">47°05'00.0"N, 119°30'00.0"E</named-content></named-content>, 800 m a.s.l., 29 June 1987, <italic>V. I. Grubov</italic>, <italic>E. Ganbold</italic>, <italic>A. L. Budantsev</italic>, <italic>R. V. Kamelin &amp; Sh. Dariimaa 746</italic> (MW0183845); • Dornod Province, Khalkhgol Soum, Numrug River, <named-content xmlns:xlink="http://www.w3.org/1999/xlink" content-type="dwc:verbatimCoordinates" xlink:type="simple"><named-content content-type="geo-json" specific-use="{&#34;type&#34;:&#34;Point&#34;,&#34;coordinates&#34;:[119.392833,46.988333]}" id="NCID0ENNAE" xlink:type="simple">46°59'18.0"N, 119°23'34.2"E</named-content></named-content>, 877 m a.s.l., 17 July 2017, <italic>B. Oyuntsetseg &amp; S. Baasanmunkh s.n.</italic> (UBU0011943); • Sukhbaatar Province, Erdenetsagaan Soum, Bichigt Boomt, <named-content xmlns:xlink="http://www.w3.org/1999/xlink" content-type="dwc:verbatimCoordinates" xlink:type="simple"><named-content content-type="geo-json" specific-use="{&#34;type&#34;:&#34;Point&#34;,&#34;coordinates&#34;:[116.187639,45.717194]}" id="NCID0EXNAE" xlink:type="simple">45°43'01.9"N, 116°11'15.5"E</named-content></named-content>, 912 m a.s.l., 08 August 2023, <italic>B. Oyuntsetseg</italic>, <italic>D. Munkhtulga &amp; A. Undruul EP13</italic> (UBU0035024); • Dornod Province, Khalkhgol Soum, Sumiin Khooloi, <named-content xmlns:xlink="http://www.w3.org/1999/xlink" content-type="dwc:verbatimCoordinates" xlink:type="simple"><named-content content-type="geo-json" specific-use="{&#34;type&#34;:&#34;Point&#34;,&#34;coordinates&#34;:[118.992386,47.764456]}" id="NCID0EDOAE" xlink:type="simple">47°15'1852.04"N, 118°59'32.59"E</named-content></named-content>, 910 m a.s.l., 20 May 2024, <italic>D. Munkhtulga s.n.</italic> (UBU0040642, UBU0041010).</p></tp:treatment-sec><ref-list><ref id="B5"><mixed-citation xmlns:xlink="http://www.w3.org/1999/xlink" xlink:type="simple"><person-group><name name-style="western"><surname>Byalt</surname><given-names>VV</given-names></name><name name-style="western"><surname>Sytin</surname><given-names>AK</given-names></name></person-group> (<year>2022</year>) <article-title>Lectotypification of some names, published by PS Pallas, in <italic><tp:taxon-name><tp:taxon-name-part taxon-name-part-type="genus">Astragalus</tp:taxon-name-part></tp:taxon-name></italic> L. and <italic><tp:taxon-name><tp:taxon-name-part taxon-name-part-type="genus">Phaca</tp:taxon-name-part></tp:taxon-name></italic> L. (<tp:taxon-name><tp:taxon-name-part taxon-name-part-type="family">Fabaceae</tp:taxon-name-part></tp:taxon-name>).</article-title><source>Skvortsovia</source><volume>8</volume>(<issue>2</issue>): <fpage>25</fpage>. <ext-link xlink:href="10.51776/2309-6500_2022_8_2_25" ext-link-type="doi" xlink:type="simple">https://doi.org/10.51776/2309-6500_2022_8_2_25</ext-link></mixed-citation></ref><ref id="B10"><mixed-citation xmlns:xlink="http://www.w3.org/1999/xlink" xlink:type="simple">POWO (<year>2025</year>) Plants of the World Online. Facilitated by the Royal Botanic Gardens, Kew. <ext-link xlink:href="http://www.plantsoftheworldonline.org/" ext-link-type="uri" xlink:type="simple">http://www.plantsoftheworldonline.org/</ext-link> [Accessed 01 September 2025]</mixed-citation></ref></ref-list></tp:taxon-treatment>
