# Supplementary material for: ﻿Oxytropis jamsranii (Fabaceae, Papilionoideae, Astragaleae), a new species of section Xerobia from Mongolia
Source: PhytoKeys. 2025 Nov 4;265:257–66. doi: 10.3897/phytokeys.265.172785 (PMC12606071; doi:10.3897/phytokeys.265.172785)
Supplement: XML Treatment for Oxytropis sobolevskajae [file phytokeys.265.172785-treatment3.xml]

<!DOCTYPE tp:taxon-treatment
  PUBLIC "-//TaxonX//DTD Taxonomic Treatment Publishing DTD v0 20100105//EN" "tax-treatment-NSO.dtd">
<tp:taxon-treatment xmlns:tp="http://www.plazi.org/taxpub"><tp:treatment-meta><kwd-group><label>Taxon classification</label><kwd>
                <named-content content-type="kingdom">Plantae</named-content>
              </kwd><kwd>
                <named-content content-type="order">Fabales</named-content>
              </kwd><kwd>
                <named-content content-type="family">Fabaceae</named-content>
              </kwd></kwd-group><mixed-citation publication-type="journal"><person-group><name><surname>Baasanmunkh</surname><given-names>Shukherdorj</given-names></name><name><surname>Munkhtulga</surname><given-names>Dariganga</given-names></name><name><surname>Oyuntsetseg</surname><given-names>Batlai</given-names></name><name><surname>Jeong</surname><given-names>Keum Seon</given-names></name><name><surname>Choi</surname><given-names>Hyeok Jae</given-names></name></person-group><article-title>﻿<italic><tp:taxon-name><tp:taxon-name-part taxon-name-part-type="genus" reg="Oxytropis">Oxytropis</tp:taxon-name-part> <tp:taxon-name-part taxon-name-part-type="species" reg="jamsranii">jamsranii</tp:taxon-name-part></tp:taxon-name></italic> (<tp:taxon-name><tp:taxon-name-part taxon-name-part-type="family">Fabaceae</tp:taxon-name-part></tp:taxon-name>, <tp:taxon-name><tp:taxon-name-part taxon-name-part-type="subfamily">Papilionoideae</tp:taxon-name-part></tp:taxon-name>, Astragaleae), a new species of section <tp:taxon-name><tp:taxon-name-part taxon-name-part-type="genus" reg="Oxytropis"/><tp:taxon-name-part taxon-name-part-type="section" reg="Xerobia">Xerobia</tp:taxon-name-part></tp:taxon-name> from Mongolia</article-title><source>PhytoKeys</source><day>04</day><month>11</month><year>2025</year><volume>265</volume><fpage>257</fpage><lpage>266</lpage><pub-id pub-id-type="doi">10.3897/phytokeys.265.172785</pub-id></mixed-citation></tp:treatment-meta><tp:nomenclature><label>﻿</label><tp:taxon-name><object-id xmlns:xlink="http://www.w3.org/1999/xlink" content-type="arpha" xlink:type="simple">722A0F8F-AD71-5977-BBCD-707A91688408</object-id>
              <tp:taxon-name-part taxon-name-part-type="genus" reg="Oxytropis">Oxytropis</tp:taxon-name-part>
              <tp:taxon-name-part taxon-name-part-type="species" reg="sobolevskajae">sobolevskajae</tp:taxon-name-part>
            </tp:taxon-name><tp:taxon-authority>Pjak, Nordic J. Bot. 32(2): 139 (2013)</tp:taxon-authority><xref ref-type="fig" rid="F4">Fig. 4</xref></tp:nomenclature><tp:treatment-sec sec-type="diagnosis" id="SECID0ETPAE"><title>Diagnosis.</title><p>Morphologically, <italic><tp:taxon-name><tp:taxon-name-part taxon-name-part-type="genus" reg="Oxytropis">O.</tp:taxon-name-part> <tp:taxon-name-part taxon-name-part-type="species" reg="sobolevskajae">sobolevskajae</tp:taxon-name-part></tp:taxon-name></italic> is most similar to <italic><tp:taxon-name><tp:taxon-name-part taxon-name-part-type="genus" reg="Oxytropis">O.</tp:taxon-name-part> <tp:taxon-name-part taxon-name-part-type="species" reg="leptophylla">leptophylla</tp:taxon-name-part></tp:taxon-name></italic>, from which it differs in several key characteristics: leaflets 3–10-paired, abaxially sparsely appressed-hairy, adaxially glabrous (vs. 2–3-paired, abaxially rather densely appressed-hairy, adaxially sparsely hairy or glabrous); and inflorescences equalling the leaves, with flowers in umbellate racemes of 2–5 (vs. clearly shorter than leaves, flowers solitary or rarely 2) (<xref ref-type="bibr" rid="B11">Pyak 2014</xref>). Additionally, <italic><tp:taxon-name><tp:taxon-name-part taxon-name-part-type="genus" reg="Oxytropis">O.</tp:taxon-name-part> <tp:taxon-name-part taxon-name-part-type="species" reg="sobolevskajae">sobolevskajae</tp:taxon-name-part></tp:taxon-name></italic> occurs only in western Mongolia, whereas <italic><tp:taxon-name><tp:taxon-name-part taxon-name-part-type="genus" reg="Oxytropis">O.</tp:taxon-name-part> <tp:taxon-name-part taxon-name-part-type="species" reg="leptophylla">leptophylla</tp:taxon-name-part></tp:taxon-name></italic> is found in central and eastern Mongolia. <italic><tp:taxon-name><tp:taxon-name-part taxon-name-part-type="genus" reg="Oxytropis">O.</tp:taxon-name-part> <tp:taxon-name-part taxon-name-part-type="species" reg="sobolevskajae">sobolevskajae</tp:taxon-name-part></tp:taxon-name></italic> is also similar to <italic><tp:taxon-name><tp:taxon-name-part taxon-name-part-type="genus" reg="Oxytropis">O.</tp:taxon-name-part> <tp:taxon-name-part taxon-name-part-type="species" reg="klementzii">klementzii</tp:taxon-name-part></tp:taxon-name></italic> N.Ulziykh., but differs in its inflated, thinly membranaceous, globose-ovate pods with a long beak, covered with white, squarrose, slightly sinuous, soft hairs (vs. hard, thickly coriaceous, nutlet-shaped pods covered with pubescent tomentose).</p><fig id="F4" position="float" orientation="portrait"><object-id xmlns:xlink="http://www.w3.org/1999/xlink" content-type="doi" xlink:type="simple">10.3897/phytokeys.265.172785.figure4</object-id><object-id xmlns:xlink="http://www.w3.org/1999/xlink" content-type="arpha" xlink:type="simple">6FA36BEE-F17B-5D38-A13E-825459E3827B</object-id><label>Figure 4.</label><caption><p><italic><tp:taxon-name><tp:taxon-name-part taxon-name-part-type="genus" reg="Oxytropis">Oxytropis</tp:taxon-name-part> <tp:taxon-name-part taxon-name-part-type="species" reg="sobolevskajae">sobolevskajae</tp:taxon-name-part></tp:taxon-name></italic> in Mongolia. A. General habit; B. Flower; C. Standard; D. Calyx; E. Wings; F. Keel; G. Bract; H. Pistil; I. Stamens; J. Pods (photo credits: D. Munkhtulga).</p></caption><graphic xmlns:xlink="http://www.w3.org/1999/xlink" xlink:href="phytokeys-265-257_article-172785__-g004.jpg" position="float" orientation="portrait" xlink:type="simple" id="oo_1457739.jpg"><uri content-type="original_file" xlink:type="simple">https://binary.pensoft.net/fig/1457739</uri></graphic></fig></tp:treatment-sec><tp:treatment-sec sec-type="material" id="SECID0EXSAE"><title>Type.</title><p><bold>Russia</bold> • Republic of Tuva: Pii-Khem District, Seserlig River Valley, near the bridge, north-exposed steppe slopes with sparse bushes, <named-content xmlns:xlink="http://www.w3.org/1999/xlink" content-type="dwc:verbatimCoordinates" xlink:type="simple"><named-content content-type="geo-json" specific-use="{&#34;type&#34;:&#34;Point&#34;,&#34;coordinates&#34;:[94.354444,51.870000]}" id="NCID0ECTAE" xlink:type="simple">51°52'12"N, 94°21'16"E</named-content></named-content>, 759 m a.s.l., 1 Jun 2009, <italic>A. I. Pyak s.n.</italic> (Holotype: TK, Isotypes: LE, NS).</p></tp:treatment-sec><tp:treatment-sec sec-type="distribution" id="SECID0EJTAE"><title>Distribution.</title><p>According to the distribution map provided by <xref ref-type="bibr" rid="B11">Pyak (2014)</xref>, the Tuva population of this species occurs near the border with western Mongolia. Field expeditions were conducted in western Mongolia adjacent to the Tuva border, where we newly found <italic><tp:taxon-name><tp:taxon-name-part taxon-name-part-type="genus" reg="Oxytropis">O.</tp:taxon-name-part> <tp:taxon-name-part taxon-name-part-type="species" reg="sobolevskajae">sobolevskajae</tp:taxon-name-part></tp:taxon-name></italic> in Malchin Soum, Uvs Province.</p><fig id="F5" position="float" orientation="portrait"><object-id xmlns:xlink="http://www.w3.org/1999/xlink" content-type="doi" xlink:type="simple">10.3897/phytokeys.265.172785.figure5</object-id><object-id xmlns:xlink="http://www.w3.org/1999/xlink" content-type="arpha" xlink:type="simple">6F01F98D-1072-506F-9F82-0B2A0441604C</object-id><label>Figure 5.</label><caption><p>Distribution map of three <italic><tp:taxon-name><tp:taxon-name-part taxon-name-part-type="genus" reg="Oxytropis">Oxytropis</tp:taxon-name-part></tp:taxon-name></italic> species in Mongolia. <italic><tp:taxon-name><tp:taxon-name-part taxon-name-part-type="genus" reg="Oxytropis">Oxytropis</tp:taxon-name-part> <tp:taxon-name-part taxon-name-part-type="species" reg="jamsranii">jamsranii</tp:taxon-name-part></tp:taxon-name></italic> (red stars), <italic><tp:taxon-name><tp:taxon-name-part taxon-name-part-type="genus" reg="Oxytropis">O.</tp:taxon-name-part> <tp:taxon-name-part taxon-name-part-type="species" reg="leptophylla">leptophylla</tp:taxon-name-part></tp:taxon-name></italic> (black triangle), <italic><tp:taxon-name><tp:taxon-name-part taxon-name-part-type="genus" reg="Oxytropis">O.</tp:taxon-name-part> <tp:taxon-name-part taxon-name-part-type="species" reg="sobolevskajae">sobolevskajae</tp:taxon-name-part></tp:taxon-name></italic> (pink circle).</p></caption><graphic xmlns:xlink="http://www.w3.org/1999/xlink" xlink:href="phytokeys-265-257_article-172785__-g005.jpg" position="float" orientation="portrait" xlink:type="simple" id="oo_1457740.jpg"><uri content-type="original_file" xlink:type="simple">https://binary.pensoft.net/fig/1457740</uri></graphic></fig></tp:treatment-sec><tp:treatment-sec sec-type="habitat" id="SECID0ETVAE"><title>Habitat.</title><p>This species occurs in petrophytic meadows and rocky steppe areas.</p></tp:treatment-sec><tp:treatment-sec sec-type="material" id="SECID0EYVAE"><title>Additional specimens examined (New record).</title><p>• Uvs Province, Malchin Soum, <named-content xmlns:xlink="http://www.w3.org/1999/xlink" content-type="dwc:verbatimCoordinates" xlink:type="simple"><named-content content-type="geo-json" specific-use="{&#34;type&#34;:&#34;Point&#34;,&#34;coordinates&#34;:[93.260944,49.688306]}" id="NCID0EBWAE" xlink:type="simple">49°41'17.9"N, 93°15'39.4"E</named-content></named-content>, 1,622 m a.s.l., 31 May 2024, <italic>B. Oyuntsetseg</italic>, <italic>G. Bayarmaa &amp; D. Munkhtulga West2409</italic> (UBU0036128).</p></tp:treatment-sec><ref-list><ref id="B11"><mixed-citation xmlns:xlink="http://www.w3.org/1999/xlink" xlink:type="simple"><person-group><name name-style="western"><surname>Pyak</surname><given-names>AI</given-names></name></person-group> (<year>2014</year>) <article-title><italic><tp:taxon-name><tp:taxon-name-part taxon-name-part-type="genus">Oxytropis</tp:taxon-name-part> <tp:taxon-name-part taxon-name-part-type="species">sobolevskajae</tp:taxon-name-part></tp:taxon-name></italic> sp. nov. (<tp:taxon-name><tp:taxon-name-part taxon-name-part-type="family">Fabaceae</tp:taxon-name-part></tp:taxon-name>: <tp:taxon-name><tp:taxon-name-part taxon-name-part-type="subfamily">Papilionoideae</tp:taxon-name-part></tp:taxon-name>, <tp:taxon-name><tp:taxon-name-part taxon-name-part-type="tribe">Galegeae</tp:taxon-name-part></tp:taxon-name>) from Tuva Republic (south Siberia, Russia).</article-title><source>Nordic Journal of Botany</source><volume>32</volume>: <fpage>139</fpage>–<lpage>142</lpage>. <ext-link xlink:href="10.1111/j.1756-1051.2013.00196.x" ext-link-type="doi" xlink:type="simple">https://doi.org/10.1111/j.1756-1051.2013.00196.x</ext-link></mixed-citation></ref></ref-list></tp:taxon-treatment>
